# Supplementary material for: Brain Functional Connectivity in Low- and High-Grade Gliomas: Differences in Network Dynamics Associated with Tumor Grade and Location
Source: Cancers (Basel). 2022 Jul 8;14(14):3327. doi: 10.3390/cancers14143327 (PMC9324249; doi:10.3390/cancers14143327)
Supplement: Supplementary file 1 [file cancers-14-03327-s001.zip]

Archive with 1 entries (1 files):
- cancers-1761870-supplementary.pdf
